# Supplementary material for: Inflammatory Profile and Risk of Post-Intervention Infection in Relation to Myocardial Necrosis Markers
Source: Healthcare (Basel). 2025 Sep 21;13(18):2371. doi: 10.3390/healthcare13182371 (PMC12469657; doi:10.3390/healthcare13182371)
Supplement: Supplementary file 1 [file healthcare-13-02371-s001.zip]

Archive with 1 entries (1 files):
- healthcare-3829675-supplementary.pdf
